# Supplementary material for: Dense 4D nanoscale reconstruction of living brain tissue
Source: Nat Methods. 2023 Jul 10;20(8):1256–65. doi: 10.1038/s41592-023-01936-6 (PMC10406607; doi:10.1038/s41592-023-01936-6)
Supplement: Supplementary file 13 — Zip file containing custom software/code. [file 41592_2023_1936_MOESM13_ESM.zip]

Archive with 158 entries (90 files):
- LIONESS/
- LIONESS/.git/
- LIONESS/.git/COMMIT_EDITMSG
- LIONESS/.git/config
- LIONESS/.git/description
- LIONESS/.git/HEAD
- LIONESS/.git/hooks/
- LIONESS/.git/hooks/applypatch-msg.sample
- LIONESS/.git/hooks/commit-msg.sample
- LIONESS/.git/hooks/fsmonitor-watchman.sample
- LIONESS/.git/hooks/post-update.sample
- LIONESS/.git/hooks/pre-applypatch.sample
- LIONESS/.git/hooks/pre-commit.sample
- LIONESS/.git/hooks/pre-push.sample
- LIONESS/.git/hooks/pre-rebase.sample
- LIONESS/.git/hooks/pre-receive.sample
- LIONESS/.git/hooks/prepare-commit-msg.sample
- LIONESS/.git/hooks/update.sample
- LIONESS/.git/index
- LIONESS/.git/info/
- LIONESS/.git/info/exclude
- LIONESS/.git/logs/
- LIONESS/.git/logs/HEAD
- LIONESS/.git/logs/refs/
- LIONESS/.git/logs/refs/heads/
- LIONESS/.git/logs/refs/heads/master
- LIONESS/.git/logs/refs/remotes/
- LIONESS/.git/logs/refs/remotes/origin/
- LIONESS/.git/logs/refs/remotes/origin/master
- LIONESS/.git/objects/
- LIONESS/.git/objects/0e/
- LIONESS/.git/objects/0e/21c6205be89957d3eaefd6a2d98b4313422710
- LIONESS/.git/objects/13/
- LIONESS/.git/objects/13/562dcdb428b094015baf96efcd04bd213bc753
- LIONESS/.git/objects/14/
- LIONESS/.git/objects/14/d0e73c9146273dd66ddadbc1951e25ac24aa6d
- LIONESS/.git/objects/19/
- LIONESS/.git/objects/19/e70260c3df43c41c2fb3cf6c15b369bc68cded
- LIONESS/.git/objects/1c/
- LIONESS/.git/objects/1c/243ef9ef3ed603bc6be6bb6c7acbd19c73d81e
- LIONESS/.git/objects/1c/99e97c7cc9a0b3f56bf8613f59dd2cb6857d13
- LIONESS/.git/objects/1e/
- LIONESS/.git/objects/1e/661bbbfb4de510f71002d87c68fc6fda5ca81e
- LIONESS/.git/objects/32/
- LIONESS/.git/objects/32/5e170ad072474ad2266a6505faa1dad03bfd0c
- LIONESS/.git/objects/40/
- LIONESS/.git/objects/40/8c0335ea02ca063909285268fb40a39fc1bd96
- LIONESS/.git/objects/43/
- LIONESS/.git/objects/43/2a8e4ab778905e70596b3344901476d2b8408c
- LIONESS/.git/objects/45/
- LIONESS/.git/objects/45/be450c008cf56ecc8d2ff4b629a0aceb7287c6
- LIONESS/.git/objects/4b/
- LIONESS/.git/objects/4b/431a9ed239368bc6250714f6b79ce1488e99a4
- LIONESS/.git/objects/53/
- LIONESS/.git/objects/53/aee0b69f6645fdb8fc75af438bb8ff993bc8cc
- LIONESS/.git/objects/57/
- LIONESS/.git/objects/57/c35463315293975e96e192c251f3b7c629ec12
- LIONESS/.git/objects/5b/
- LIONESS/.git/objects/5b/32944c511dd0cf1546c928ad008169257e2a22
- LIONESS/.git/objects/5b/36f9de7cec46eb811fc0d4a15ed2ea655f0b9d
- LIONESS/.git/objects/5d/
- LIONESS/.git/objects/5d/d43d2474af7d1e6e6e6bbc5bfcb13e8f256a44
- LIONESS/.git/objects/5e/
- LIONESS/.git/objects/5e/4bad052815d634dd88f5ff7da1071f8307c4c9
- LIONESS/.git/objects/60/
- LIONESS/.git/objects/60/ecaa5773bbc7dab6e65230df4e980fcdb07adb
- LIONESS/.git/objects/6d/
- LIONESS/.git/objects/6d/2adc7c5765e7b55a821fd030c5eee1c3d4ae3a
- LIONESS/.git/objects/76/
- LIONESS/.git/objects/76/ce44b23e3739524f443a3bca9479dd59a312d2
- LIONESS/.git/objects/7b/
- LIONESS/.git/objects/7b/977cfda0f7b829558b6eaf966c9ff9d306b59e
- LIONESS/.git/objects/81/
- LIONESS/.git/objects/81/60a3490c1d614669b657b591db10854f1247be
- LIONESS/.git/objects/83/
- LIONESS/.git/objects/83/f29cd4e65fb4ccd8d1b82827b65f0537f6c678
- LIONESS/.git/objects/88/
- LIONESS/.git/objects/88/c17f578482285b4857e3d8c4b854dda1c0e34b
- LIONESS/.git/objects/89/
- LIONESS/.git/objects/89/9b4bbdc041782a1e074d49c75085660ecc5fdb
- LIONESS/.git/objects/90/
- LIONESS/.git/objects/90/6e3ada42219ae9e8997a79d99b1f004e9fbe4c
- LIONESS/.git/objects/96/
- LIONESS/.git/objects/96/52a97e6725299313dde1531717163bd4921497
- LIONESS/.git/objects/9b/
- LIONESS/.git/objects/9b/2ef0d22481cb31403264b31dd41213327d5618
- LIONESS/.git/objects/a4/
- LIONESS/.git/objects/a4/942703d97e9d5db32fa05d00a34aa444d3f237
- LIONESS/.git/objects/b5/
- LIONESS/.git/objects/b5/40948683bd31d2497614eb471be44ba4e5dce4
- LIONESS/.git/objects/bc/
- LIONESS/.git/objects/bc/eedd5bfd973495f16c9412cdabf60beebe2177
- LIONESS/.git/objects/bf/
- LIONESS/.git/objects/bf/18bb66b297b48e2524859f3ec96b59387d21e1
- LIONESS/.git/objects/c6/
- LIONESS/.git/objects/c6/07c3e5eda5b16fefebc86d3c7712edf105c417
- LIONESS/.git/objects/c9/
- LIONESS/.git/objects/c9/9b5e24d1e53b3b159d97d50f03a0fb67a5ce5c
- LIONESS/.git/objects/d4/
- LIONESS/.git/objects/d4/e7ffb923f4a256863e8d7ddab9498d79d987f5
- LIONESS/.git/objects/de/
- LIONESS/.git/objects/de/c661f6c7fba964f4c85cbec40b31c6a57e24a1
- LIONESS/.git/objects/e5/
- LIONESS/.git/objects/e5/7f35bf3ccb617b6435bf812e6e24e82a0252a3
- LIONESS/.git/objects/e6/
- LIONESS/.git/objects/e6/9de29bb2d1d6434b8b29ae775ad8c2e48c5391
- LIONESS/.git/objects/e7/
- LIONESS/.git/objects/e7/7f4d30c7b52087ea3711bbfa75ed2fb32872a9
- LIONESS/.git/objects/ed/
- LIONESS/.git/objects/ed/9929a36a138e6a0133134b456604ecef155a28
- LIONESS/.git/objects/f5/
- LIONESS/.git/objects/f5/51dee666d9ec348f960f2897cc66f3cdb1210b
- LIONESS/.git/objects/f6/
- LIONESS/.git/objects/f6/cf6debd11bf991c7250fe423d60962dcea6ebb
- LIONESS/.git/objects/f9/
- LIONESS/.git/objects/f9/2582603d7ad9d2b1b3f7ff6d4fb4f6a27fc3c9
- LIONESS/.git/objects/ff/
- LIONESS/.git/objects/ff/402cf9f3b39d4739a950ca0f3e42b5ac0fe4d8
- LIONESS/.git/objects/info/
- LIONESS/.git/objects/pack/
- LIONESS/.git/ORIG_HEAD
- LIONESS/.git/refs/
- LIONESS/.git/refs/heads/
- LIONESS/.git/refs/heads/master
- LIONESS/.git/refs/remotes/
- LIONESS/.git/refs/remotes/origin/
- LIONESS/.git/refs/remotes/origin/master
- LIONESS/.git/refs/tags/
- LIONESS/config/
- LIONESS/config/config.yaml
- LIONESS/demo_data/
- LIONESS/demo_data/affinity_map.h5
- LIONESS/demo_data/lioness_data.tif
- LIONESS/demo_data/segmentation.tif
- LIONESS/environment.yml
- LIONESS/LICENSE
- LIONESS/lioness/
- LIONESS/lioness/lioness/
- LIONESS/lioness/lioness/segmentation/
- LIONESS/lioness/lioness/segmentation/oversegmentation.py
- LIONESS/lioness/lioness/segmentation/segmentation.py
- LIONESS/lioness/lioness/segmentation/watershed.py
- LIONESS/lioness/lioness/segmentation/__init__.py
- LIONESS/lioness/lioness/utils/
- LIONESS/lioness/lioness/utils/utils.py
- LIONESS/lioness/lioness/utils/__init__.py
- LIONESS/lioness/lioness/__init__.py
- LIONESS/lioness/setup.py
- LIONESS/README.md
- LIONESS/tools/
- LIONESS/tools/cli/
- LIONESS/tools/cli/clean_segmentation.py
- LIONESS/tools/cli/compute_ari_error.py
- LIONESS/tools/cli/evaluate_oversegmentation.py
- LIONESS/tools/cli/preprocess_dataset.py
- LIONESS/tools/cli/run_watershed.py
- LIONESS/tools/cli/show_seg_info.py
- LIONESS/zwatershed.patch
