# Supplementary material for: Dense 4D nanoscale reconstruction of living brain tissue
Source: Nat Methods. 2023 Jul 10;20(8):1256–65. doi: 10.1038/s41592-023-01936-6 (PMC10406607; doi:10.1038/s41592-023-01936-6)
Supplement: Supplementary file 13 — Zip file containing custom software/code. [file 41592_2023_1936_MOESM13_ESM.zip › LIONESS/config/config.yaml]

# All other configurations are set by default. If you want to add new config options,
# please modify ../connectomics/config/config.py
SYSTEM:
  NUM_GPUS: 8
  NUM_CPUS: 16
MODEL:
  ARCHITECTURE: unet_3d
  BLOCK_TYPE: residual_se
  INPUT_SIZE: [65, 129, 129]
  OUTPUT_SIZE: [65, 129, 129]
  IN_PLANES: 1
  OUT_PLANES: 3
  TARGET_OPT: ["2"]
  LABEL_EROSION: 1
  LOSS_OPTION: [['WeightedBCEWithLogitsLoss', "DiceLoss"]]
  LOSS_WEIGHT: [[1.0, 0.5]]
  WEIGHT_OPT: [['1', "0"]]
  OUTPUT_ACT: [["none", "sigmoid"]]
  NORM_MODE: sync_bn
DATASET:
  IMAGE_NAME: '[relative_paths_to_datasets]'
  LABEL_NAME: '[relative_paths_to_ground_truth_segmentations]'
  INPUT_PATH: '[base_path]'
  OUTPUT_PATH: '[path_to_output]'
  PAD_SIZE: [32, 64, 64]
SOLVER:
  LR_SCHEDULER_NAME: WarmupCosineLR
  BASE_LR: 0.04
  STEPS: (480000,490000)
  ITERATION_STEP: 1
  ITERATION_SAVE: 5000
  ITERATION_TOTAL: 500000
  SAMPLES_PER_BATCH: 16
INFERENCE:
  INPUT_SIZE: [33, 129, 128]
  OUTPUT_SIZE: [33, 129, 129]
  IMAGE_NAME: '[paths_to_test_images_for_inference]'
  OUTPUT_ACT: ['sigmoid']
  OUTPUT_PATH: '[base_path_for_output_affinity_maps]'
  OUTPUT_NAME: '[filenames_for_output_affinity_maps]'
  PAD_SIZE: [8, 32, 32]
  AUG_MODE: 'mean'
  AUG_NUM: 8
  STRIDE: [16, 64, 64]
  SAMPLES_PER_BATCH: 16
