# Supplementary material for: Dense 4D nanoscale reconstruction of living brain tissue
Source: Nat Methods. 2023 Jul 10;20(8):1256–65. doi: 10.1038/s41592-023-01936-6 (PMC10406607; doi:10.1038/s41592-023-01936-6)
Supplement: Supplementary file 13 — Zip file containing custom software/code. [file 41592_2023_1936_MOESM13_ESM.zip › LIONESS/lioness/setup.py]

from setuptools import setup, find_packages

setup(
    name="lioness",
    version="0.1.0",
    description="Code for the LIONESS project",
    packages=["lioness", "lioness.segmentation", "lioness.utils"],
)
