# Supplementary material for: Dense 4D nanoscale reconstruction of living brain tissue
Source: Nat Methods. 2023 Jul 10;20(8):1256–65. doi: 10.1038/s41592-023-01936-6 (PMC10406607; doi:10.1038/s41592-023-01936-6)
Supplement: Supplementary file 13 — Zip file containing custom software/code. [file 41592_2023_1936_MOESM13_ESM.zip › LIONESS/zwatershed.patch]

--- zwatershed/setup.py.bu	2022-03-24 13:46:06.888284380 +0100
+++ zwatershed/setup.py	2022-03-24 13:46:20.148120787 +0100
@@ -2,12 +2,14 @@
 from setuptools import setup, Extension
 from setuptools.command.build_ext import build_ext as _build_ext
 import os
+import numpy
 
 
 include_dirs = [
     os.path.join(os.path.dirname(os.path.abspath(__file__)), "zwatershed"),
     os.path.dirname(get_python_inc()),
-    get_python_inc()
+    get_python_inc(),
+    numpy.get_include()
 ]
 library_dirs = [
     os.path.join(os.path.dirname(os.path.abspath(__file__)), "zwatershed"),
